# Supplementary material for: Assessing the validity and reliability of family factors on physical activity: A case study in Turkey
Source: PLoS One. 2018 Jun 14;13(6):e0197920. doi: 10.1371/journal.pone.0197920 (PMC6002077; doi:10.1371/journal.pone.0197920)
Supplement: S1 Dataset — (ZIP) [file pone.0197920.s001.zip]

Archive with 2 entries (2 files):
- data/barrierstophysicalactivity_PlosOne.sav
- data/PLOS ONE_student_PA_outcome expectanties and PA_home environment2.sav
